# Supplementary material for: Resistance Genes, Plasmids, Multilocus Sequence Typing (MLST), and Phenotypic Resistance of Non-Typhoidal Salmonella (NTS) Isolated from Slaughtered Chickens in Burkina Faso
Source: Antibiotics (Basel). 2022 Jun 8;11(6):782. doi: 10.3390/antibiotics11060782 (PMC9219948; doi:10.3390/antibiotics11060782)
Supplement: Supplementary file 1 [file antibiotics-11-00782-s001.zip]

Archive with 1 entries (1 files):
- antibiotics-1717064-supplementary.pdf
